# Supplementary material for: A Survey Detailing Early Onset Colorectal Cancer Patient and Caregiver Experiences in Canada
Source: Curr Oncol. 2024 May 31;31(6):3149–60. doi: 10.3390/curroncol31060238 (PMC11203371; doi:10.3390/curroncol31060238)
Supplement: Supplementary file 1 [file curroncol-31-00238-s001.zip]

Archive with 1 entries (1 files):
- curroncol-2975865-supplementary.pdf
